# Supplementary material for: Comprehensive clinical and metabolomics profiling of COVID-19 Mexican patients across three epidemiological waves
Source: Front Mol Biosci. 2025 Jun 18;12:1607583. doi: 10.3389/fmolb.2025.1607583 (PMC12214581; doi:10.3389/fmolb.2025.1607583)
Supplement: Supplementary file 5 [file Table1.xlsx]

## Sheet: Hoja2
Table S1. Metabolites identified by targeted plasma metabolomics of COVID-19 patients.
Metabolite	HMDB ID	Metabolite	HMDB ID	Metabolite	HMDB ID	Metabolite	HMDB ID	Metabolite	HMDB ID	Metabolite	HMDB ID	Metabolite	HMDB ID
1,3-Diaminopropane	HMDB0000002	LysoPC a C20:3	HMDB0010393, HMDB0010394	PC ae C38:2	HMDB0013431, HMDB0013436	Hex2Cer(d18:1/22:0)	HMDB0011594	TG(18:0_30:0)	HMDB0107858, HMDB0107859, HMDB0107860, HMDB0107861, HMDB0107908, HMDB0107909, HMDB0107910, HMDB0107911, HMDB0107994, HMDB0107995, HMDB0107996, HMDB0107997, HMDB0107998, HMDB0107999, HMDB0108000, HMDB0108001, HMDB0108130, HMDB0108131, HMDB0108132, HMDB0108133, HMDB0108134, HMDB0108135, HMDB0108136, HMDB0108137, HMDB0108138, HMDB0108139, HMDB0108140, HMDB0108141, HMDB0108142, HMDB0108143, HMDB01081…	TG(20:2_34:2)	NA	p-Hydroxyhippuric acid	HMDB0013678
1-Methylnicotinamide	HMDB0000699	LysoPC a C24:0	HMDB0010405	PC ae C38:1	HMDB0013416, HMDB0013430	Hex2Cer(d18:1/24:0)	HMDB0011595	TG(18:0_30:1)	HMDB0010426, HMDB0044726	TG(20:2_34:3)	NA	N-Acetyl-Histidine	HMDB0032055
3-Methoxytyramine	HMDB0000022	LysoPC a C26:1	HMDB0029220	PC ae C38:0	HMDB0013408, HMDB0013419	Hex2Cer(d18:1/24:1)	HMDB04872	TG(18:0_32:0)	HMDB0010427, HMDB0107862, HMDB0107863, HMDB0107918, HMDB0107919, HMDB0107920, HMDB0107921, HMDB0108010, HMDB0108011, HMDB0108012, HMDB0108013, HMDB0108014, HMDB0108015, HMDB0108016, HMDB0108017, HMDB0108160, HMDB0108161, HMDB0108162, HMDB0108163, HMDB0108164, HMDB0108165, HMDB0108166, HMDB0108167, HMDB0108168, HMDB0108169, HMDB0108170, HMDB0108171, HMDB0108294, HMDB0108295, HMDB0108296, HMDB01082…	TG(20:3_32:0)	NA	Indolelactic acid	HMDB0000671
5-Hydroxylysine	HMDB0000450	LysoPC a C26:0	HMDB0029205	PC aa C38:5	HMDB0007989, HMDB0007990, HMDB0008021, HMDB0008050, HMDB0008081, HMDB0008082, HMDB0008114, HMDB0008115, HMDB0008139, HMDB0008146, HMDB0008177, HMDB0008210, HMDB0008242, HMDB0008306, HMDB0008337, HMDB0008338, HMDB0008369, HMDB0008402, HMDB0008432, HMDB0008433, HMDB0008465, HMDB0008466, HMDB0008497, HMDB0008627, HMDB0008659, HMDB0008692	Hex3Cer(d18:1/16:0)	HMDB0004879	TG(18:0_32:1)	HMDB0010428, HMDB0010429, HMDB0044727, HMDB0044753, HMDB0044857	TG(20:3_32:1)	NA	N-Acetyl-Arginine	HMDB0004620
5-Methoxytryptamine	HMDB0004095	LysoPC a C28:1	HMDB0029221	PC aa C38:4	HMDB0007988, HMDB0008048, HMDB0008049, HMDB0008079, HMDB0008080, HMDB0008112, HMDB0008113, HMDB0008145, HMDB0008176, HMDB0008209, HMDB0008241, HMDB0008273, HMDB0008304, HMDB0008305, HMDB0008336, HMDB0008367, HMDB0008368, HMDB0008400, HMDB0008401, HMDB0008431, HMDB0008464, HMDB0008626	Hex3Cer(d18:1/18:0)	HMDB0004880	TG(18:0_32:2)	HMDB0010430, HMDB0044863, HMDB0044864, HMDB0044889, HMDB0044915, HMDB0044942	TG(20:3_32:2)	NA	Pyruvic acid	HMDB0000243
5-Methyluridine	HMDB0000884	LysoPC a C28:0	HMDB0029206	PC aa C38:3	HMDB0008020, HMDB0008046, HMDB0008047, HMDB0008078, HMDB0008111, HMDB0008144, HMDB0008175, HMDB0008208, HMDB0008271, HMDB0008272, HMDB0008303, HMDB0008334, HMDB0008335, HMDB0008366, HMDB0008399, HMDB0008594	Hex3Cer(d18:1/24:1)	HMDB0004883	TG(18:0_34:2)	HMDB0044682, HMDB0044734, HMDB0044865, HMDB0044890, HMDB0044891, HMDB0044916, HMDB0044943, HMDB0044969	TG(20:3_34:0)	NA	N-Acetyl-Tyrosine	HMDB0000866
7-Methylguanine	HMDB0000897	SM(OH) C14:1	HMDB0013462	SM C24:1	HMDB0012107	Hex3Cer(d18:1_22:0)	HMDB0004882	TG(18:0_34:3)	HMDB0010432, HMDB0044677, HMDB0044683, HMDB0044735, HMDB0044871, HMDB0044896, HMDB0045078, HMDB0045131	TG(20:3_34:1)	NA	Oxalic acid	HMDB0002329
alpha-Aminobutyric acid	HMDB0000452	SM C16:1	HMDB0240613	SM C24:0	HMDB0011697	HexCer(d16:1/22:0)	NA	TG(18:0_36:1)	HMDB0005395, HMDB0010433, HMDB0044678, HMDB0044730, HMDB0044781, HMDB0044807, HMDB0044859, HMDB0044885, HMDB0044911, HMDB0044938	TG(20:3_34:2)	NA	Acetoacetic acid	HMDB0000060
Adenine	HMDB0000034	SM C16:0	HMDB0010169	PC aa C38:1	HMDB0007894, HMDB0007926, HMDB0007986, HMDB0008018, HMDB0008044, HMDB0008076, HMDB0008109, HMDB0008268, HMDB0008269, HMDB0008300, HMDB0008529, HMDB0008561, HMDB0008756, HMDB0008788	HexCer(d18:1/16:0)	HMDB0004971	TG(18:0_36:2)	HMDB0005397, HMDB0005403, HMDB0044685, HMDB0044736, HMDB0044867, HMDB0044892, HMDB0044917, HMDB0044918, HMDB0044944, HMDB0044970, HMDB0045023, HMDB0045073	TG(20:3_34:3)	NA	Malonic acid	HMDB0000691
Adenosine	HMDB0000050	SM(OH) C16:1	HMDB0013463	PC ae C40:5	HMDB0013444	HexCer(d18:1/18:0)	HMDB0004972	TG(18:0_36:3)	HMDB0005405, HMDB0044731, HMDB0044737, HMDB0044762, HMDB0044769, HMDB0044874, HMDB0044898, HMDB0044923, HMDB0045079, HMDB0045080, HMDB0045100, HMDB0045132, HMDB0045212, HMDB0045289	TG(20:3_36:3)	NA	N-Acetyl-Tryptophan	HMDB0255052, HMDB0013713
Asymmetric dimethylarginine	HMDB0001539	SM C18:1	HMDB0012100, HMDB0012101	PC ae C40:4	HMDB0013442	HexCer(d18:1/18:1)	HMDB0004970	TG(18:0_36:4)	HMDB0005411, HMDB0044686, HMDB0044738, HMDB0044744, HMDB0044770, HMDB0044893, HMDB0044899, HMDB0044924, HMDB0044931, HMDB0044951, HMDB0044958, HMDB0044997, HMDB0045106, HMDB0045107, HMDB0045159, HMDB0045295, HMDB0045296, HMDB0045316	TG(20:3_36:4)	NA	alpha-Ketoisovaleric acid	HMDB0000019
Agmatine	HMDB0001432	PC aa C32:2	HMDB0007874, HMDB0008002	PC ae C40:3	HMDB0013445, HMDB0013446	HexCer(d18:1/20:0)	HMDB0004973	TG(18:0_36:5)	HMDB0044687, HMDB0044692, HMDB0044745, HMDB0044875, HMDB0044900, HMDB0044906, HMDB0044932, HMDB0044959, HMDB0045086, HMDB0045093, HMDB0045112, HMDB0045186, HMDB0045239, HMDB0045301, HMDB0045322, HMDB0045323, HMDB0045348	TG(20:4_30:0)	NA	Fumaric acid	HMDB0000134
Alanine	HMDB0000161	SM C18:0	HMDB0001348	PC ae C40:2	HMDB0013437	HexCer(d18:1/22:0)	HMDB0004974	TG(18:0_38:6)	HMDB0005412, HMDB0044747, HMDB0044903, HMDB0044908, HMDB0044934, HMDB0044961, HMDB0045005, HMDB0045012, HMDB0045095, HMDB0045109, HMDB0045115, HMDB0045148, HMDB0045167, HMDB0045174, HMDB0045193, HMDB0045267, HMDB0045298, HMDB0045304, HMDB0045330, HMDB0045355, HMDB0045376, HMDB0045377, HMDB0045402	TG(20:4_32:0)	NA	Maleic acid	HMDB0000176
Allantoin	HMDB0000462	SM C20:2	HMDB0013465	PC ae C40:1	HMDB0013433	HexCer(d18:1/23:0)	NA	TG(18:0_38:7)	HMDB0044909, HMDB0045013, HMDB0045096, HMDB0045116, HMDB0045122, HMDB0045175, HMDB0045194, HMDB0045201, HMDB0045305, HMDB0045311, HMDB0045325, HMDB0045331, HMDB0045356, HMDB0045363, HMDB0045382, HMDB0045429	TG(20:4_32:1)	NA	Methylmalonic acid	HMDB0000202
alpha-Aminoadipic acid	HMDB0000510	PC ae C36:0	HMDB0013406, HMDB0013417	PC aa C40:5	HMDB0008055, HMDB0008056, HMDB0008087, HMDB0008120, HMDB0008185, HMDB0008218, HMDB0008250, HMDB0008281, HMDB0008312, HMDB0008313, HMDB0008343, HMDB0008344, HMDB0008375, HMDB0008407, HMDB0008439, HMDB0008472, HMDB0008504, HMDB0008568, HMDB0008599, HMDB0008600, HMDB0008629, HMDB0008630, HMDB0008661, HMDB0008694	HexCer(d18:1/24:0)	HMDB0004978	TG(18:1_26:0)	NA	TG(20:4_32:2)	NA	Succinic acid	HMDB0000254
Arginine	HMDB0000517	PC aa C36:6	HMDB0008690, HMDB0007892	PC aa C40:4	HMDB0008054, HMDB0008152, HMDB0008184, HMDB0008217, HMDB0008249, HMDB0008279, HMDB0008280, HMDB0008310, HMDB0008311, HMDB0008342, HMDB0008374, HMDB0008438, HMDB0008471, HMDB0008536, HMDB0008566, HMDB0008567, HMDB0008598, HMDB0008628, HMDB0011201	HexCer(d18:1/24:1)	HMDB0004975	TG(18:1_28:1)	NA	TG(20:4_34:0)	NA	Phenylacetylglutamine	HMDB0006344
Asparagine	HMDB0000168	PC aa C36:0	HMDB0007886, HMDB0007977	PC aa C40:3	HMDB0008086, HMDB0008119, HMDB0008151, HMDB0008183, HMDB0008216, HMDB0008277, HMDB0008278, HMDB0008309, HMDB0008341, HMDB0008373, HMDB0008406, HMDB0008534, HMDB0008535, HMDB0008565, HMDB0008596, HMDB0008597	HexCer(d18:1/26:0)	HMDB0004977	TG(18:1_30:0)	NA	TG(20:4_34:1)	NA	2-oxoisocaproic acid	HMDB0000695
Aspartic acid	HMDB0000191	SM(OH) C22:2	HMDB0013467	SM C26:1	HMDB0013461	HexCer(d18:1/26:1)	HMDB0004976	TG(18:1_30:1)	NA	TG(20:4_34:2)	NA	Ethylmalonic acid	HMDB0000622
beta-Alanine	HMDB0000056	SM(OH) C22:1	HMDB0013466	SM C26:0	HMDB0011698	HexCer(d18:2/16:0)	NA	TG(18:1_30:2)	NA	TG(20:4_34:3)	NA	Glutaric acid	HMDB0000661
Betaine	HMDB0000043	PC aa C38:6	HMDB0007991, HMDB0008083	PC ae C42:5	HMDB0013451	HexCer(d18:2/18:0)	NA	TG(18:1_31:0)	NA	TG(20:4_36:2)	NA	Malic acid	HMDB0000156
Cadaverine	HMDB0002322	PC aa C38:0	HMDB0007893, HMDB0007985	PC ae C42:4	HMDB0013448, HMDB0013454	HexCer(d18:2/20:0)	NA	TG(18:1_32:0)	NA	TG(20:4_36:3)	NA	2-hydroxyglutaric acid	HMDB0059655
Carnosine	HMDB0000033	PC ae C40:6	HMDB0013422	PC ae C42:3	HMDB0013458, HMDB0013459	HexCer(d18:2/22:0)	NA	TG(18:1_32:1)	NA	TG(20:4_36:4)	NA	Tartaric acid	HMDB0000956
Choline	HMDB0000097	SM(OH) C24:1	HMDB0013469	PC ae C42:2	HMDB0013438	HexCer(d18:2/23:0)	NA	TG(18:1_32:2)	NA	TG(20:5_34:0)	NA	2,5-Furandicarboxylic acid	HMDB0004812
cis-4-Hydroxyproline	HMDB0240251	PC aa C40:6	HMDB0008057, HMDB0008089	PC ae C42:1	HMDB0013434, HMDB0013447	HexCer(d18:2/24:0)	NA	TG(18:1_32:3)	NA	TG(20:5_34:1)	NA	2-oxoadipic acid	HMDB0000225
Citrulline	HMDB0000904	PC aa C40:2	HMDB0008688, HMDB0008276	PC ae C42:0	HMDB0013423, HMDB0013443	TG(14:0_32:2)	HMDB0042076, HMDB0042280, HMDB0042281, HMDB0042309, HMDB0042338, HMDB0042368, HMDB0042511	TG(18:1_33:0)	NA	TG(20:5_34:2)	NA	3-Methyladipic acid	HMDB0000555
Creatine	HMDB0000064	PC aa C40:1	HMDB0007993, HMDB0008052	PC aa C42:6	HMDB0008288, HMDB0008319, HMDB0008320, HMDB0008351, HMDB0008448, HMDB0008481, HMDB0008513, HMDB0008576, HMDB0008607, HMDB0008608, HMDB0008637, HMDB0008669, HMDB0008702, HMDB0008734	TG(14:0_34:0)	HMDB0042065, HMDB0042124, HMDB0042153, HMDB0042181, HMDB0099287, HMDB0099288, HMDB0099395, HMDB0099396, HMDB0099397, HMDB0099398, HMDB0099399, HMDB0099400, HMDB0099401, HMDB0099402, HMDB0099549, HMDB0099550, HMDB0099551, HMDB0099552, HMDB0099553, HMDB0099554, HMDB0099555, HMDB0099556, HMDB0099557, HMDB0099558, HMDB0099559, HMDB0099560, HMDB0099561, HMDB0099562, HMDB0099563, HMDB0099564, HMDB00995…	TG(18:1_33:1)	NA	TG(20:5_36:2)	NA	3-Deoxyglucosone	HMDB0005876
Creatinine	HMDB0000562	C0	HMDB0000062	PC aa C42:5	HMDB0008257, HMDB0008286, HMDB0008287, HMDB0008318, HMDB0008383, HMDB0008415, HMDB0008447, HMDB0008480, HMDB0008512, HMDB0008544, HMDB0008574, HMDB0008575, HMDB0008605, HMDB0008606, HMDB0008636, HMDB0008668, HMDB0008701, HMDB0008799	TG(14:0_34:1)	HMDB0042072, HMDB0042130, HMDB0042131, HMDB0042159, HMDB0042188, HMDB0042275, HMDB0042304, HMDB0042333, HMDB0042363, HMDB0042391	TG(18:1_33:2)	NA	TG(20:5_36:3)	NA	Quinolinic acid	HMDB0000232
Cystathionine	HMDB0000099	C2	HMDB0000201	PC aa C42:4	HMDB0008191, HMDB0008224, HMDB0008256, HMDB0008285, HMDB0008350, HMDB0008382, HMDB0008414, HMDB0008446, HMDB0008479, HMDB0008542, HMDB0008543, HMDB0008572, HMDB0008573, HMDB0008604, HMDB0008635, HMDB0008766, HMDB0008797, HMDB0008798	TG(14:0_34:2)	HMDB0042078, HMDB0042136, HMDB0042282, HMDB0042310, HMDB0042311, HMDB0042339, HMDB0042369, HMDB0042398, HMDB0042513, HMDB0042571	TG(18:1_34:1)	NA	TG(22:4_34:2)	NA	Indoxyl glucuronide	HMDB0010319
Cytidine	HMDB0000089	C3:1	HMDB0013124	PC aa C42:2	HMDB0008092, HMDB0008125, HMDB0008157, HMDB0008284, HMDB0008316, HMDB0008348, HMDB0008539, HMDB0008570, HMDB0008602, HMDB0008763, HMDB0008794, HMDB0008795	TG(14:0_34:3)	HMDB0042073, HMDB0042079, HMDB0042137, HMDB0042144, HMDB0042288, HMDB0042316, HMDB0042421, HMDB0042519, HMDB0042543, HMDB0042578, HMDB0042601, HMDB0042753	TG(18:1_34:2)	NA	TG(22:5_32:0)	NA	N-Acetyl-Aspartic acid	HMDB0000812
Cytosine	HMDB0000630	C3	HMDB0000824	PC aa C42:1	HMDB0008059, HMDB0008091, HMDB0008124, HMDB0008283, HMDB0008315, HMDB0008538, HMDB0008569, HMDB0008761, HMDB0008762, HMDB0008793	TG(14:0_35:1)	HMDB0042102, HMDB0042392	TG(18:1_34:3)	NA	TG(22:5_32:1)	NA	4-Hydroxyphenylpyruvic acid	HMDB0000707
Deoxyadenosine	HMDB0000101	C4:1	HMDB0013126	PC aa C42:0	HMDB0008058, HMDB0008282, HMDB0008537, HMDB0008760	TG(14:0_35:2)	HMDB0042108, HMDB0042572	TG(18:1_34:4)	NA	TG(22:5_34:1)	NA	N-Acetyl-Glutamic acid	HMDB0001138
Deoxycytidine	HMDB0000014	C4	HMDB0002013	PC ae C44:6	HMDB0013450, HMDB0013457	TG(14:0_36:1)	HMDB0042074, HMDB0042132, HMDB0042160, HMDB0042161, HMDB0042189, HMDB0042218, HMDB0042276, HMDB0042305, HMDB0042334, HMDB0042364, HMDB0042393, HMDB0042451	TG(18:1_35:2)	NA	TG(22:5_34:2)	NA	CMPF	HMDB0061112
Deoxyguanosine	HMDB0000085	C3OH	HMDB0013125	PC ae C44:5	HMDB0013456	TG(14:0_36:2)	HMDB0042081, HMDB0042138, HMDB0042166, HMDB0042284, HMDB0042312, HMDB0042340, HMDB0042341, HMDB0042370, HMDB0042371, HMDB0042399, HMDB0042458, HMDB0042514, HMDB0042573	TG(18:1_35:3)	NA	TG(22:6_32:0)	NA	alpha-Ketoglutaric acid	HMDB0000208
Deoxyinosine	HMDB0000071	C5:1	HMDB0002366	PC ae C44:4	HMDB0013453, HMDB0013455, HMDB0013460	TG(14:0_36:3)	HMDB0042133, HMDB0042139, HMDB0042167, HMDB0042174, HMDB0042291, HMDB0042318, HMDB0042346, HMDB0042376, HMDB0042423, HMDB0042520, HMDB0042521, HMDB0042544, HMDB0042579, HMDB0042603, HMDB0042668, HMDB0042754	TG(18:1_36:0)	NA	TG(22:6_32:1)	NA	cis-Aconitic acid	HMDB0000072
Deoxyuridine	HMDB0000012	C5	HMDB0013128	PC ae C44:3	HMDB0013449, HMDB0013452	TG(14:0_36:4)	HMDB0042082, HMDB0042140, HMDB0042146, HMDB0042175, HMDB0042313, HMDB0042319, HMDB0042347, HMDB0042354, HMDB0042377, HMDB0042384, HMDB0042429, HMDB0042526, HMDB0042550, HMDB0042551, HMDB0042609, HMDB0042633, HMDB0042691, HMDB0042760, HMDB0042761, HMDB0042784, HMDB0042813	TG(18:1_36:1)	NA	TG(22:6_34:1)	NA	Citric acid	HMDB0000094
Diacetylspermine	HMDB0002172	C4OH	HMDB0013127	Cer(d16:1/18:0)	NA	TG(14:0_38:4)	HMDB0042142, HMDB0042170, HMDB0042176, HMDB0042205, HMDB0042343, HMDB0042349, HMDB0042373, HMDB0042379, HMDB0042407, HMDB0042414, HMDB0042430, HMDB0042431, HMDB0042528, HMDB0042552, HMDB0042586, HMDB0042610, HMDB0042611, HMDB0042634, HMDB0042693, HMDB0042762, HMDB0042785, HMDB0042814	TG(18:1_36:2)	NA	TG(22:6_34:2)	NA	Picolinic acid	HMDB0002243
Dimethylamine	HMDB0000087	C6:1	HMDB0013161	Cer(d16:1/20:0)	NA	TG(14:0_38:5)	HMDB0042143, HMDB0042148, HMDB0042177, HMDB0042322, HMDB0042350, HMDB0042356, HMDB0042380, HMDB0042386, HMDB0042415, HMDB0042436, HMDB0042523, HMDB0042529, HMDB0042558, HMDB0042587, HMDB0042594, HMDB0042616, HMDB0042640, HMDB0042641, HMDB0042699, HMDB0042723, HMDB0042768, HMDB0042792, HMDB0042820, HMDB0042821, HMDB0042844, HMDB0042873	TG(18:1_36:3)	NA	Xanthine	HMDB0000292
DOPA	HMDB0000181	C6	HMDB0000756	Cer(d16:1/22:0)	NA	TG(16:0_28:1)	HMDB0043834	TG(18:1_36:4)	NA	Uric acid	HMDB0000289
Dopamine	HMDB0000073	C5OH	HMDB0013132	Cer(d16:1/24:0)	NA	TG(16:0_28:2)	HMDB0044030	TG(18:1_36:5)	NA	p-Cresol sulfate	HMDB0011635
Epinephrine	HMDB0000068	C5:1DC	HMDB0013129	Cer(d18:1/16:0)	HMDB00790	TG(16:0_30:2)	HMDB0044031, HMDB0044058	TG(18:1_36:6)	NA	4-Ethylphenyl sulfate	HMDB0062551
Ethanolamine	HMDB0000149	C5DC	HMDB0013130	Cer(d18:1/18:0)	HMDB00829	TG(16:0_32:0)	HMDB0005356, HMDB0010413, HMDB0103528, HMDB0103529, HMDB0103584, HMDB0103585, HMDB0103586, HMDB0103587, HMDB0103676, HMDB0103677, HMDB0103678, HMDB0103679, HMDB0103680, HMDB0103681, HMDB0103682, HMDB0103683, HMDB0103826, HMDB0103827, HMDB0103828, HMDB0103829, HMDB0103830, HMDB0103831, HMDB0103832, HMDB0103833, HMDB0103834, HMDB0103835, HMDB0103836, HMDB0103837, HMDB0103959, HMDB0103960, HMDB01039…	TG(18:1_38:5)	NA	Propionic acid	HMDB0000237
Glutamine	HMDB0000641	C8	HMDB0000791	Cer(d18:1/22:0)	HMDB04952	TG(16:0_32:1)	HMDB0005359, HMDB0010414, HMDB0043836, HMDB0043918, HMDB0044026, HMDB0044053	TG(18:1_38:6)	NA	Indoxyl sulfate	HMDB0000682
Glutamic acid	HMDB0000148	C5MDC	HMDB0000552	Cer(d18:1/23:0)	HMDB00950	TG(16:0_32:2)	HMDB0005376, HMDB0010415, HMDB0044032, HMDB0044033, HMDB0044086, HMDB0044114	TG(18:1_38:7)	NA	Butyric acid + Isobutyric acid	HMDB0000039 + HMDB0001873
Glycine	HMDB0000123	C9	HMDB0006320	Cer(d18:1/24:0)	HMDB04956	TG(16:0_32:3)	HMDB0043843, HMDB0043850, HMDB0044038, HMDB0044254	TG(18:2_28:0)	NA	Lactic acid	HMDB0000190
Guanine	HMDB0000132	C7DC	HMDB0013328	Cer(d18:1/24:1)	HMDB04953	TG(16:0_33:1)	HMDB0043864, HMDB0043865	TG(18:2_30:0)	NA	Valeric acid + Isovaleric acid	HMDB0000892 + HMDB0000718
Guanosine	HMDB0000133	C10:2	HMDB0241102, HMDB0241094	Cer(d18:1/25:0)	HMDB04957	TG(16:0_33:2)	HMDB0043870	TG(18:2_30:1)	NA	3-Aminoisobutyric acid	HMDB0003911
Histidine	HMDB0000177	C10:1	HMDB0013205	Cer(d18:2/22:0)	NA	TG(16:0_34:0)	HMDB0005357, HMDB0043831, HMDB0043913, HMDB0103588, HMDB0103589, HMDB0103696, HMDB0103697, HMDB0103698, HMDB0103699, HMDB0103700, HMDB0103701, HMDB0103702, HMDB0103703, HMDB0103850, HMDB0103851, HMDB0103852, HMDB0103853, HMDB0103854, HMDB0103855, HMDB0103856, HMDB0103857, HMDB0103858, HMDB0103859, HMDB0103860, HMDB0103861, HMDB0103862, HMDB0103863, HMDB0103864, HMDB0103865, HMDB0103866, HMDB01038…	TG(18:2_31:0)	NA	Dimethylglycine	HMDB0000092
Histamine	HMDB0000870	C10	HMDB0000651	Cer(d18:2/24:0)	NA	TG(16:0_34:1)	HMDB0005360, HMDB0005374, HMDB0010416, HMDB0043838, HMDB0043919, HMDB0043946, HMDB0044027, HMDB0044081, HMDB0044109	TG(18:2_32:0)	NA	2-Hydroxybutyric acid	HMDB0000008
Homoarginine	HMDB0000670	C12:1	HMDB0013326	Cer(d18:2/24:1)	HMDB0240680	TG(16:0_34:2)	HMDB0005362, HMDB0005377, HMDB0043844, HMDB0044034, HMDB0044060, HMDB0044087, HMDB0044115, HMDB0044142, HMDB0044249	TG(18:2_32:1)	NA	2-Hydroxyisobutyric acid	HMDB0000729
Homocitrulline	HMDB0000679	C12	HMDB0002250	Cer(d18:0/20:0)	HMDB11764	TG(16:0_34:3)	HMDB0005379, HMDB0010417, HMDB0043839, HMDB0043845, HMDB0043899, HMDB0044040, HMDB0044255, HMDB0044277, HMDB0044310, HMDB0044473	TG(18:2_32:2)	NA	3-Hydroxybutyric acid	HMDB0000011
Hypoxanthine	HMDB0000157	C14:2	HMDB0013331	Cer(d18:0/22:0)	HMDB11765	TG(16:0_34:4)	HMDB0043846, HMDB0043852, HMDB0043907, HMDB0044035, HMDB0044041, HMDB0044067, HMDB0044074, HMDB0044170, HMDB0044283, HMDB0044338, HMDB0044479, HMDB0044501	TG(18:2_33:0)	NA	3-Hydroxyisobutyric acid	HMDB0000336
Isoleucine	HMDB0000172	C14:1	HMDB0002014	Cer(d18:0/24:0)	HMDB11768	TG(16:0_35:1)	HMDB0043866	TG(18:2_33:1)	NA	Glyceric acid	HMDB0000139
Indole	HMDB0000738	C14	HMDB0005066	Cer(d18:0/24:1)	HMDB11769	TG(16:0_35:2)	HMDB0043872	TG(18:2_33:2)	NA	Caproic acid	HMDB0000535
Indole-3-acetamide	HMDB0029739	C12DC	HMDB0013327	CE(14:0)	HMDB06725	TG(16:0_35:3)	HMDB0043867, HMDB0043873	TG(18:2_34:0)	NA	Guanidoacetic acid	HMDB0000128
Inosine	HMDB0000195	C14:2OH	HMDB0013332	CE(14:1)	HMDB10367	TG(16:0_36:2)	HMDB0005369, HMDB0005378, HMDB0005382, HMDB0043847, HMDB0043900, HMDB0044036, HMDB0044088, HMDB0044089, HMDB0044116, HMDB0044143, HMDB0044198, HMDB0044250, HMDB0044305	TG(18:2_34:1)	NA	N-Acetyl-Glycine	HMDB0000532
Kynurenine	HMDB0000684	C14:1OH	HMDB0013330	CE(15:0)	HMDB60057	TG(16:0_36:3)	HMDB0005384, HMDB0043895, HMDB0043901, HMDB0043927, HMDB0043934, HMDB0044043, HMDB0044068, HMDB0044094, HMDB0044165, HMDB0044256, HMDB0044257, HMDB0044278, HMDB0044311, HMDB0044333, HMDB0044394, HMDB0044474	TG(18:2_34:2)	NA	2-Hydroxy-2-methylbutyric acid	HMDB0001987
Leucine	HMDB0000687	C16:2	HMDB0013334	CE(15:1)	HMDB60056	TG(16:0_36:4)	HMDB0005363, HMDB0005390, HMDB0043848, HMDB0043908, HMDB0043935, HMDB0044063, HMDB0044069, HMDB0044095, HMDB0044102, HMDB0044123, HMDB0044130, HMDB0044171, HMDB0044284, HMDB0044285, HMDB0044339, HMDB0044361, HMDB0044480, HMDB0044481, HMDB0044502, HMDB0044529	TG(18:2_34:3)	NA	2-Hydroxyisovaleric acid	HMDB0000407
Lysine	HMDB0000182	C16:1	HMDB0013207	CE(16:0)	HMDB05188	TG(16:0_36:5)	HMDB0005380, HMDB0043849, HMDB0043854, HMDB0043909, HMDB0044044, HMDB0044076, HMDB0044103, HMDB0044131, HMDB0044263, HMDB0044270, HMDB0044290, HMDB0044367, HMDB0044422, HMDB0044486, HMDB0044508, HMDB0044509, HMDB0044535, HMDB0044557	TG(18:2_34:4)	NA	3-Hydroxyisovaleric acid	HMDB0000754
Methionine	HMDB0000696	C16	HMDB0000222	CE(16:1)	HMDB05197	TG(16:0_36:6)	HMDB0043855, HMDB0044045, HMDB0044050, HMDB0044077, HMDB0044271, HMDB0044291, HMDB0044298, HMDB0044450, HMDB0044487, HMDB0044494, HMDB0044514, HMDB0044563, HMDB0044590	TG(18:2_35:1)	NA	3,4-Dihydroxybutyric acid	HMDB0000337
Methionine sulfoxide	HMDB0002005	C16:2OH	HMDB0013335	CE(17:0)	HMDB60059	TG(16:0_37:3)	NA	TG(18:2_35:2)	NA	Benzoic acid	HMDB0001870
Methylhistidine	HMDB0000479	C16:1OH	HMDB0013333	CE(17:1)	HMDB60060	TG(16:0_38:1)	HMDB0005368, HMDB0005381, HMDB0043841, HMDB0043896, HMDB0043948, HMDB0043949, HMDB0043975, HMDB0044002, HMDB0044029, HMDB0044056, HMDB0044083, HMDB0044138, HMDB0044193	TG(18:2_35:3)	NA	5-Oxoproline	HMDB0000267
N1-Acetylspermidine	HMDB0001276	C16OH	HMDB0013336	CE(18:0)	HMDB10368	TG(16:0_38:2)	HMDB0005383, HMDB0005388, HMDB0043903, HMDB0043928, HMDB0043954, HMDB0044037, HMDB0044064, HMDB0044090, HMDB0044144, HMDB0044145, HMDB0044199, HMDB0044226, HMDB0044306, HMDB0044389	TG(18:2_36:0)	NA	Pipecolic acid	HMDB0000070
N2-Acetyl-Ornithine	HMDB0003357	C18:2	HMDB0006469	CE(18:1)	HMDB05191	TG(16:0_38:3)	HMDB0005389, HMDB0043923, HMDB0043929, HMDB0043955, HMDB0043962, HMDB0044071, HMDB0044096, HMDB0044124, HMDB0044150, HMDB0044166, HMDB0044279, HMDB0044312, HMDB0044313, HMDB0044334, HMDB0044395, HMDB0044475	TG(18:2_36:1)	NA	Guanidinopropionic acid	HMDB0013222
N-Acetylputrescine	HMDB0002064	C18:1	HMDB0006464	CE(18:2)	HMDB05192	TG(16:0_38:4)	HMDB0005370, HMDB0043904, HMDB0043936, HMDB0043963, HMDB0044091, HMDB0044097, HMDB0044119, HMDB0044125, HMDB0044151, HMDB0044158, HMDB0044172, HMDB0044173, HMDB0044264, HMDB0044286, HMDB0044318, HMDB0044340, HMDB0044341, HMDB0044362, HMDB0044417, HMDB0044482, HMDB0044503, HMDB0044530	TG(18:2_36:2)	NA	N-Acetyl-Alanine	HMDB0000766
Nicotinamide ribotide	HMDB0000229	C18	HMDB0000848	CE(18:3)	HMDB10369	TG(16:0_38:5)	HMDB0005385, HMDB0043905, HMDB0043910, HMDB0043937, HMDB0044072, HMDB0044098, HMDB0044104, HMDB0044132, HMDB0044159, HMDB0044178, HMDB0044259, HMDB0044265, HMDB0044292, HMDB0044319, HMDB0044326, HMDB0044346, HMDB0044368, HMDB0044369, HMDB0044423, HMDB0044445, HMDB0044488, HMDB0044510, HMDB0044536, HMDB0044537, HMDB0044558, HMDB0044585	TG(18:2_36:3)	NA	2-Hydroxy-3-methylvaleric acid	HMDB0000317
Nitro-Tyrosine	HMDB0001904	C18:1OH	HMDB0013340	CE(20:0)	HMDB06740	TG(16:0_38:6)	HMDB0005391, HMDB0010418, HMDB0044073, HMDB0044078, HMDB0044105, HMDB0044133, HMDB0044179, HMDB0044186, HMDB0044272, HMDB0044287, HMDB0044293, HMDB0044327, HMDB0044347, HMDB0044354, HMDB0044374, HMDB0044451, HMDB0044483, HMDB0044489, HMDB0044516, HMDB0044542, HMDB0044564, HMDB0044565, HMDB0044591, HMDB0044613	TG(18:2_36:4)	NA	Phenylacetic acid	HMDB0000209
Norepinephrine	HMDB0000216	PC aa C24:0	NA	CE(20:1)	HMDB05194	TG(16:0_38:7)	HMDB0044079, HMDB0044187, HMDB0044273, HMDB0044294, HMDB0044300, HMDB0044355, HMDB0044375, HMDB0044382, HMDB0044490, HMDB0044496, HMDB0044511, HMDB0044517, HMDB0044543, HMDB0044550, HMDB0044570, HMDB0044619	TG(18:2_36:5)	NA	Threonic acid	HMDB0000943
Nudifloramide	HMDB0004193	PC aa C26:0	NA	CE(20:3)	HMDB06736	TG(16:0_40:6)	HMDB0043939, HMDB0044101, HMDB0044106, HMDB0044129, HMDB0044134, HMDB0044161, HMDB0044175, HMDB0044181, HMDB0044268, HMDB0044322, HMDB0044328, HMDB0044343, HMDB0044349, HMDB0044376, HMDB0044411, HMDB0044430, HMDB0044452, HMDB0044453, HMDB0044519, HMDB0044544, HMDB0044566, HMDB0044592, HMDB0044593, HMDB0044614	TG(18:2_38:4)	NA	4-Hydroxybenzoic acid	HMDB0000500
Ornithine	HMDB0000214	PC aa C28:1	HMDB0007867, HMDB0007899	CE(20:4)	HMDB06726	TG(16:0_40:7)	HMDB0044107, HMDB0044135, HMDB0044182, HMDB0044188, HMDB0044269, HMDB0044274, HMDB0044296, HMDB0044329, HMDB0044350, HMDB0044356, HMDB0044371, HMDB0044377, HMDB0044431, HMDB0044438, HMDB0044458, HMDB0044492, HMDB0044539, HMDB0044545, HMDB0044572, HMDB0044598, HMDB0044620, HMDB0044621	TG(18:2_38:5)	NA	Salicylic acid	HMDB0001895
Phenylalanine	HMDB0000159	PC ae C30:2	HMDB0013410	CE(20:5)	HMDB06731	TG(16:0_40:8)	HMDB0005392, HMDB0044189, HMDB0044275, HMDB0044297, HMDB0044302, HMDB0044357, HMDB0044384, HMDB0044439, HMDB0044459, HMDB0044466, HMDB0044493, HMDB0044498, HMDB0044520, HMDB0044546, HMDB0044552, HMDB0044567, HMDB0044573, HMDB0044599, HMDB0044606, HMDB0044626	TG(18:2_38:6)	NA	Caprylic acid	HMDB0000482
Phenylethylamine	HMDB0012275	PC ae C30:1	HMDB0013402, HMDB0013403	CE(22:0)	HMDB06727	TG(16:1_28:0)	NA	TG(18:3_30:0)	NA	N-Acetyl-Serine	HMDB0002931
Proline	HMDB0000162	PC ae C30:0	HMDB0013341	CE(22:1)	HMDB10372	TG(16:1_30:1)	NA	TG(18:3_32:0)	NA	Xanthosine	HMDB0000299
Putrescine	HMDB0001414	PC aa C30:0	HMDB0007869, HMDB0007934, HMDB0007965	CE(22:2)	HMDB06737	TG(16:1_32:0)	NA	TG(18:3_32:1)	NA	2-Hydroxyphenylacetic acid	HMDB0000669
Sarcosine	HMDB0000271	PC ae C32:2	HMDB0013411	CE(22:5)	HMDB10374	TG(16:1_32:1)	NA	TG(18:3_34:0)	NA	3-Hydroxyphenylacetic acid	HMDB0000440
Serine	HMDB0000187	PC ae C32:1	HMDB0013404	CE(22:6)	HMDB06733	TG(16:1_32:2)	NA	TG(18:3_34:1)	NA	4-Hydroxyphenylacetic acid	HMDB0000020
Serotonin	HMDB0000259	PC aa C32:3	HMDB0007875, HMDB0007876, HMDB0007907, HMDB0008131, HMDB0008163, HMDB0008196	DG(14:0_18:1)	HMDB07014	TG(16:1_33:1)	NA	TG(18:3_34:2)	NA	Orotic acid	HMDB0000226
Spermidine	HMDB0001257	PC aa C32:1	HMDB0007872, HMDB0007873, HMDB0007904, HMDB0007969, HMDB0008001, HMDB0008032, HMDB0008064, HMDB0008097	DG(14:0_18:2)	HMDB07016	TG(16:1_34:0)	NA	TG(18:3_34:3)	NA	N-Acetyl-Proline	HMDB0094701
Spermine	HMDB0001256	PC aa C32:0	HMDB0000564, HMDB0007871, HMDB0008031	DG(14:0_20:0)	HMDB07020	TG(16:1_34:1)	NA	TG(18:3_36:1)	NA	Tiglylglycine	HMDB0000959
Taurine	HMDB0000251	PC ae C34:3	HMDB0013413	DG(16:0_16:0)	HMDB07098	TG(16:1_34:2)	NA	TG(18:3_36:2)	NA	N-Acetyl-Valine	HMDB0011757
Threonine	HMDB0000167	PC ae C34:2	HMDB0011151	DG(16:0_16:1)	HMDB07099	TG(16:1_34:3)	NA	TG(18:3_36:3)	NA	Indoxyl glucoside	HMDB0253456
Thymidine	HMDB0000273	PC ae C34:1	HMDB0013412, HMDB0013424, HMDB0013426	DG(16:0_18:1)	HMDB07101	TG(16:1_36:1)	NA	TG(18:3_36:4)	NA	Indole-3-carboxylic acid	HMDB0003320
Trimethylamine N-Oxide	HMDB0000925	PC ae C34:0	HMDB0013405	DG(16:0_18:2)	HMDB07103	TG(16:1_36:2)	NA	TG(18:3_38:5)	NA	Quinoline-4-carboxylic acid	HMDB0257047
trans-4-Hydroxyproline	HMDB0000725	PC aa C34:4	HMDB0007883, HMDB0007884, HMDB0007914, HMDB0007915, HMDB0007976, HMDB0008007, HMDB0008008, HMDB0008167, HMDB0008200, HMDB0008232, HMDB0008362, HMDB0008395, HMDB0008426, HMDB0008459	DG(16:0_20:0)	HMDB07107	TG(16:1_36:3)	NA	TG(18:3_38:6)	NA	N-Acetyl-Leucine	HMDB0011756
Tryptophan	HMDB0000929	PC aa C34:3	HMDB0007881, HMDB0007882, HMDB0007913, HMDB0007974, HMDB0007975, HMDB0008006, HMDB0008134, HMDB0008166, HMDB0008199, HMDB0008329, HMDB0008361, HMDB0008394	DG(16:1_18:1)	HMDB07130	TG(16:1_36:4)	NA	TG(20:0_32:3)	HMDB0045489, HMDB0045496, HMDB0045670, HMDB0045870	Quinaldic acid	HMDB0000842
Tryptamine	HMDB0000303	PC aa C34:2	HMDB0007880, HMDB0007912, HMDB0007973, HMDB0008004, HMDB0008005, HMDB0008068, HMDB0008101, HMDB0008133, HMDB0008296, HMDB0008328	DG(16:1_18:2)	HMDB07132	TG(16:1_36:5)	NA	TG(20:0_32:4)	HMDB0045497, HMDB0045671, HMDB0045678, HMDB0045896, HMDB0046078	N-Acetyl-Isoleucine	HMDB0061684
Tyrosine	HMDB0000158	PC aa C34:1	HMDB0007879, HMDB0007911, HMDB0007971, HMDB0007972, HMDB0008003, HMDB0008035, HMDB0008067, HMDB0008100, HMDB0008263, HMDB0008295	DG(16:1_20:0)	HMDB07136	TG(16:1_38:3)	NA	TG(20:0_34:1)	HMDB0045484, HMDB0045534, HMDB0045535, HMDB0045559, HMDB0045584, HMDB0045659	Shikimic acid	HMDB0003070
Tyramine	HMDB0000306	PC ae C36:5	HMDB0013415, HMDB0039528	DG(17:0_17:1)	NA	TG(16:1_38:4)	NA	TG(20:1_24:3)	NA	N-Acetyl-Asparagine	HMDB0006028
Uracil	HMDB0000300	PC ae C36:4	HMDB0013407, HMDB0013435	DG(17:0_18:1)	HMDB0295723	TG(16:1_38:5)	NA	TG(20:1_26:1)	NA	3-Indoleacetic acid	HMDB0000197
Uridine	HMDB0000296	PC ae C36:3	HMDB0013425, HMDB0013429, HMDB0039527	DG(18:0_20:0)	HMDB07165	TG(17:0_32:1)	NA	TG(20:1_30:1)	NA	Hippuric acid	HMDB0000714
Valine	HMDB0000883	PC ae C36:2	HMDB0013418, HMDB0013428	DG(18:1_18:1)	HMDB07188	TG(17:0_34:1)	NA	TG(20:1_31:0)	NA	Caffeic acid	HMDB0001964
Urea	HMDB0000294	PC ae C36:1	HMDB0013414, HMDB0013427	DG(18:1_18:2)	HMDB07190	TG(17:0_34:2)	NA	TG(20:1_32:1)	NA	Homovanillic acid	HMDB0000118
Glucose	HMDB0000122	PC aa C36:5	HMDB0007890, HMDB0007891, HMDB0007922, HMDB0007984, HMDB0008015, HMDB0008016, HMDB0008075, HMDB0008108, HMDB0008140, HMDB0008141, HMDB0008171, HMDB0008204, HMDB0008235, HMDB0008236, HMDB0008430, HMDB0008463, HMDB0008495, HMDB0008624, HMDB0008656, HMDB0008689	DG(18:1_18:3)	HMDB07191	TG(17:0_34:3)	NA	TG(20:1_32:2)	NA	HPHPA	HMDB0002643
LysoPC a C14:0	HMDB0010379	PC aa C36:4	HMDB0007889, HMDB0007982, HMDB0007983, HMDB0008013, HMDB0008014, HMDB0008042, HMDB0008073, HMDB0008074, HMDB0008106, HMDB0008107, HMDB0008138, HMDB0008169, HMDB0008170, HMDB0008202, HMDB0008203, HMDB0008234, HMDB0008365, HMDB0008398, HMDB0008429, HMDB0008462, HMDB0008623	DG(18:1_20:3)	HMDB07197	TG(17:0_36:3)	NA	TG(20:1_32:3)	NA	N1-Acetyl-Lysine	HMDB0000446
LysoPC a C16:1	HMDB0010383	PC aa C36:3	HMDB0007921, HMDB0007980, HMDB0007981, HMDB0008012, HMDB0008040, HMDB0008041, HMDB0008072, HMDB0008105, HMDB0008136, HMDB0008137, HMDB0008168, HMDB0008201, HMDB0008332, HMDB0008364, HMDB0008397, HMDB0008591	DG(18:1_20:4)	HMDB07199	TG(17:0_36:4)	NA	TG(20:1_34:0)	NA	N1-Acetyl-Lysine + N6-Acetyl-Lysine	HMDB0000446 + HMDB0000206
LysoPC a C16:0	HMDB0010382	PC aa C36:2	HMDB0000593, HMDB0007888, HMDB0007920, HMDB0007979, HMDB0008011, HMDB0008039, HMDB0008070, HMDB0008071, HMDB0008103, HMDB0008135, HMDB0008299, HMDB0008331, HMDB0008559, HMDB0008590	DG(18:1_22:6)	HMDB07208	TG(17:1_32:1)	NA	TG(20:1_34:1)	NA	N-Acetyl-Glutamine	HMDB0006029
LysoPC a C17:0	HMDB0012108	PC aa C36:1	HMDB0007887, HMDB0007919, HMDB0007978, HMDB0008010, HMDB0008037, HMDB0008038, HMDB0008069, HMDB0008102, HMDB0008266, HMDB0008298, HMDB0008526, HMDB0008558	DG(18:2_18:2)	HMDB07248	TG(17:1_34:1)	NA	TG(20:1_34:2)	NA	Kynurenic acid	HMDB0000715
LysoPC a C18:2	HMDB0010386	PC ae C38:6	HMDB0013409	Hex2Cer(d18:1/14:0)	NA	TG(17:1_34:2)	NA	TG(20:1_34:3)	NA	Indole-3-propionic acid	HMDB0002302
LysoPC a C18:1	HMDB0002815, HMDB0010385	PC ae C38:5	HMDB0013432	Hex2Cer(d18:1/16:0)	HMDB0006750	TG(17:1_34:3)	NA	TG(20:2_32:0)	NA	5-Hydroxyindoleacetic acid	HMDB0000763
LysoPC a C18:0	HMDB0010384, HMDB0011128	PC ae C38:4	HMDB0013420	Hex2Cer(d18:1/18:0)	HMDB0011591	TG(17:1_36:3)	NA	TG(20:2_32:1)	NA	N-Acetyl-Methionine	HMDB0011745
LysoPC a C20:4	HMDB0010395, HMDB0010396	PC ae C38:3	HMDB0013439, HMDB0013440	Hex2Cer(d18:1/20:0)	HMDB0011593	TG(17:1_36:4)	NA	TG(20:2_34:1)	NA	cAMP	HMDB0000058
